# Supplementary material for: Genomic investigation of Salmonella enterica Serovar Welikade from a pediatric diarrhea case first time in Shanghai, China
Source: BMC Genomics. 2024 Jun 17;25:604. doi: 10.1186/s12864-024-10489-7 (PMC11181664; doi:10.1186/s12864-024-10489-7)
Supplement: Supplementary file 1 — Supplementary Materials 1. [file 12864_2024_10489_MOESM1_ESM.xlsx]

## Sheet: Table S1
Table S1. Minimum inhibitory concentrations of 28 antimicrobial agents to the three Chinese Salmonella Welikade isolates
Test/Report Group	Antimicrobial agent	Sal097	XXB700	XXB1016
Penicillins	ampicillin	2	2	2
Cephems	cefazolin	2	4	2
Cephems	cefotaxime	0.5	0.5	0.5
Cephems	cefoxitin	2	4	4
Cephems	cefepime	≤1	≤1	≤1
Cephems	cefuroxime	4	2	1
Cephems	ceftazidime	0.5	0.5	1
β-lactam combination agents	ampicillin/sulbactam	2	2	2
β-lactam combination agents	ceftazidime/Avibactam	≤0.25/4	≤0.25/4	≤0.25/4
β-lactam combination agents	ceftazidime/clavulanic acid	0.5/4	≤0.25/4	1/4
β-lactam combination agents	cefotaxime/clavulanic acid	≤0.12/4	≤0.12/4	≤0.12/4
Quinolones	ciprofloxacin	0.03	0.03	0.03
Quinolones	levofloxacin	≤0.125	≤0.125	≤0.125
Quinolones	norfloxacin	≤0.12	≤0.12	≤0.12
Quinolones	nalidixic acid	4	4	4
Lipopeptides	colistin	1	2	2
Monobactams	aztreonam	≤2	≤2	≤2
Carbapenems	imipenem	≤0.25	≤0.25	≤0.25
Carbapenems	ertapenem	≤0.25	≤0.25	≤0.25
Carbapenems	meropenem	≤0.125	≤0.125	≤0.125
Macrolides	azithromycin	8	8	8
Folate pathway antagonists	trimethoprim/sulfamethoxazole	≤0.25/4.75	≤0.25/4.75	≤0.25/4.75
Phenicols	chloramphenicol	4	4	4
Aminoglycosides	amikacin	8	≤2	≤2
Aminoglycosides	gentamicin	2	≤1	≤1
Aminoglycosides	streptomycin	8	8	16
Tetracyclines	tetracycline	≤1	≤1	2
Tetracyclines	tigecycline	≤0.25	≤0.25	≤0.25

## Sheet: Table S2
Table S2. Virulence gene profiles of 72 Salmonella Welikade genomes
Strain ID	Phylogenetic group	No. of virulence genes	Adherence																									Effector delivery system
			ratB	csgA	csgB	csgC	csgD	csgE	csgF	csgG	fimC	fimD	fimF	fimH	fimI	fimW	fimY	fimZ	lpfA	lpfB	lpfC	lpfD	lpfE	misL	shdA	sinH	fimA	STM0271	STM0266	STM0267	STM0269	STM0275	STM0278	STM0282	STM0283	STM0285	STM0286	STM0287	STM0290	gogB	hilA	hilC	hilD	iacP	iagB	tae4	tlde1	STM0272	STM0270
246201	B	121	1	1	1	1	1	1	1	1	1	1	1	1	1	1	1	1	0	0	0	0	0	1	0	1	1	1	0	0	0	0	0	0	0	0	0	0	0	0	1	1	1	1	1	0	0	0	0
513309	B	122	1	1	1	1	1	1	1	1	1	1	1	1	1	1	1	1	0	0	0	0	0	1	0	1	1	1	0	0	0	0	0	0	0	0	0	0	0	1	1	1	1	1	1	0	0	0	0
834740	B	121	1	1	1	1	1	1	1	1	1	1	1	1	1	1	1	1	0	0	0	0	0	1	0	1	1	1	0	0	0	0	0	0	0	0	0	0	0	0	1	1	1	1	1	0	0	0	0
1058186	B	122	1	1	1	1	1	1	1	1	1	1	1	1	1	1	1	1	0	0	0	0	0	1	0	1	1	1	0	0	0	0	0	0	0	0	0	0	0	1	1	1	1	1	1	0	0	0	0
1147497	D	152	1	1	1	1	1	1	1	1	1	1	1	1	1	1	1	1	1	1	1	1	1	1	1	1	1	1	1	1	1	1	1	1	1	1	1	1	0	0	1	1	1	1	1	1	1	1	1
1783268	A-β	143	0	1	1	1	1	1	1	1	1	1	1	1	1	1	1	1	0	0	0	0	0	1	0	1	1	1	1	1	1	1	1	1	1	1	1	0	1	0	1	1	1	1	1	1	0	1	1
201205311	A-β	135	0	1	1	1	0	1	1	1	1	1	1	1	1	1	1	1	0	0	0	0	0	1	0	1	1	1	1	1	1	1	1	1	1	1	1	0	1	0	1	0	1	1	1	1	0	1	1
201504144	A-α	136	0	1	1	1	1	1	1	1	1	1	1	1	1	1	1	1	0	0	0	0	0	1	0	1	1	1	1	1	1	1	1	1	1	1	1	0	1	0	1	1	1	1	1	1	0	1	1
201508244	A-α	140	0	1	1	1	1	1	1	1	1	1	1	1	1	1	1	1	0	0	0	0	0	1	0	1	1	1	1	1	1	1	1	1	1	1	1	0	1	0	1	1	1	1	1	1	0	1	1
201604574	A-β	143	0	1	1	1	1	1	1	1	1	1	1	1	1	1	1	1	0	0	0	0	0	1	0	1	1	1	1	1	1	1	1	1	1	1	1	0	1	0	1	1	1	1	1	1	0	1	1
201604606	A-β	139	1	1	1	1	1	1	1	1	1	1	1	1	1	1	1	1	0	0	0	0	0	1	0	1	1	1	1	1	1	1	1	1	1	1	1	0	1	0	1	1	1	1	1	1	0	1	1
201604646	A-β	106	1	1	1	1	1	1	1	1	1	1	1	1	1	1	1	1	0	0	0	0	0	1	0	1	1	1	1	1	1	1	1	1	1	1	1	0	1	0	0	1	1	1	0	1	0	1	1
201604938	A-β	110	0	1	1	1	1	1	1	1	1	1	1	1	1	1	1	1	0	0	0	0	0	1	0	1	1	1	1	1	1	1	1	1	1	1	1	0	1	0	1	0	1	1	1	1	0	1	1
201605044	A-β	106	1	1	1	1	1	1	1	1	1	1	1	1	1	1	1	1	0	0	0	0	0	1	0	1	1	1	1	1	1	1	1	1	1	1	1	0	1	0	1	0	1	1	1	1	0	1	1
201605228	A-β	104	1	1	1	1	1	1	1	1	1	1	1	1	1	1	1	1	0	0	0	0	0	1	0	1	1	1	1	1	1	1	1	1	1	1	1	0	1	0	1	0	1	1	1	1	0	1	1
201605281	A-β	105	0	1	1	1	1	1	1	1	1	1	1	1	1	1	1	1	0	0	0	0	0	1	0	1	1	1	1	1	1	1	1	1	1	1	1	0	1	0	1	1	0	1	1	1	0	1	1
201605322	A-β	104	1	1	1	1	1	1	1	1	1	1	1	1	1	1	1	1	0	0	0	0	0	1	0	1	1	1	1	1	1	1	1	1	1	1	1	0	1	0	0	0	1	1	0	1	0	1	1
201605758	A-α	136	0	1	1	1	1	1	1	1	1	1	1	1	1	1	1	1	0	0	0	0	0	1	0	1	1	1	1	1	1	1	1	1	1	1	1	0	1	0	1	1	1	1	1	1	0	1	1
201703470	A-α	137	1	1	1	1	1	1	1	1	1	1	1	1	1	1	1	1	0	0	0	0	0	1	0	1	1	1	1	1	1	1	1	1	1	1	1	0	1	0	1	1	1	1	1	1	0	1	1
201905536	A-α	108	1	1	1	1	1	1	1	1	1	1	1	1	1	1	1	1	0	0	0	0	0	1	0	1	1	1	1	1	1	1	1	1	1	1	1	0	1	0	1	1	1	1	1	1	0	1	1
19EP002289	C	145	1	1	1	1	1	1	1	1	1	1	1	1	1	1	1	1	0	0	0	0	0	1	0	1	1	1	1	1	1	1	1	1	1	1	1	1	0	0	1	1	1	1	1	1	1	1	1
19EP002608	C	145	1	1	1	1	1	1	1	1	1	1	1	1	1	1	1	1	0	0	0	0	0	1	0	1	1	1	1	1	1	1	1	1	1	1	1	1	0	0	1	1	1	1	1	1	1	1	1
2014LSAL03295	A-α	143	0	1	1	1	1	1	1	1	1	1	1	1	1	1	1	1	0	0	0	0	0	1	0	1	1	1	1	1	1	1	1	1	1	1	1	0	1	0	1	1	1	1	1	1	0	1	1
2014LSAL04484	A-α	143	0	1	1	1	1	1	1	1	1	1	1	1	1	1	1	1	0	0	0	0	0	1	0	1	1	1	1	1	1	1	1	1	1	1	1	0	1	0	1	1	1	1	1	1	0	1	1
2015LSAL00474	A-α	143	0	1	1	1	1	1	1	1	1	1	1	1	1	1	1	1	0	0	0	0	0	1	0	1	1	1	1	1	1	1	1	1	1	1	1	0	1	0	1	1	1	1	1	1	0	1	1
2015LSAL00635	A-α	143	0	1	1	1	1	1	1	1	1	1	1	1	1	1	1	1	0	0	0	0	0	1	0	1	1	1	1	1	1	1	1	1	1	1	1	0	1	0	1	1	1	1	1	1	0	1	1
2015LSAL00806	A-α	143	0	1	1	1	1	1	1	1	1	1	1	1	1	1	1	1	0	0	0	0	0	1	0	1	1	1	1	1	1	1	1	1	1	1	1	0	1	0	1	1	1	1	1	1	0	1	1
2015LSAL00835	A-α	144	1	1	1	1	1	1	1	1	1	1	1	1	1	1	1	1	0	0	0	0	0	1	0	1	1	1	1	1	1	1	1	1	1	1	1	0	1	0	1	1	1	1	1	1	0	1	1
2015LSAL01012	A-α	143	0	1	1	1	1	1	1	1	1	1	1	1	1	1	1	1	0	0	0	0	0	1	0	1	1	1	1	1	1	1	1	1	1	1	1	0	1	0	1	1	1	1	1	1	0	1	1
2015LSAL01171	A-α	143	0	1	1	1	1	1	1	1	1	1	1	1	1	1	1	1	0	0	0	0	0	1	0	1	1	1	1	1	1	1	1	1	1	1	1	0	1	0	1	1	1	1	1	1	0	1	1
2015LSAL01638	A-α	143	0	1	1	1	1	1	1	1	1	1	1	1	1	1	1	1	0	0	0	0	0	1	0	1	1	1	1	1	1	1	1	1	1	1	1	0	1	0	1	1	1	1	1	1	0	1	1
2015LSAL01826	A-α	143	0	1	1	1	1	1	1	1	1	1	1	1	1	1	1	1	0	0	0	0	0	1	0	1	1	1	1	1	1	1	1	1	1	1	1	0	1	0	1	1	1	1	1	1	0	1	1
2015LSAL02298	A-α	143	0	1	1	1	1	1	1	1	1	1	1	1	1	1	1	1	0	0	0	0	0	1	0	1	1	1	1	1	1	1	1	1	1	1	1	0	1	0	1	1	1	1	1	1	0	1	1
2015LSAL02931	A-α	143	0	1	1	1	1	1	1	1	1	1	1	1	1	1	1	1	0	0	0	0	0	1	0	1	1	1	1	1	1	1	1	1	1	1	1	0	1	0	1	1	1	1	1	1	0	1	1
2015LSAL03069	A-α	143	0	1	1	1	1	1	1	1	1	1	1	1	1	1	1	1	0	0	0	0	0	1	0	1	1	1	1	1	1	1	1	1	1	1	1	0	1	0	1	1	1	1	1	1	0	1	1
2015LSAL03497	A-α	143	0	1	1	1	1	1	1	1	1	1	1	1	1	1	1	1	0	0	0	0	0	1	0	1	1	1	1	1	1	1	1	1	1	1	1	0	1	0	1	1	1	1	1	1	0	1	1
2015LSAL03591	A-α	143	0	1	1	1	1	1	1	1	1	1	1	1	1	1	1	1	0	0	0	0	0	1	0	1	1	1	1	1	1	1	1	1	1	1	1	0	1	0	1	1	1	1	1	1	0	1	1
2015LSAL04306	A-α	143	0	1	1	1	1	1	1	1	1	1	1	1	1	1	1	1	0	0	0	0	0	1	0	1	1	1	1	1	1	1	1	1	1	1	1	0	1	0	1	1	1	1	1	1	0	1	1
2015LSAL04477	A-α	143	0	1	1	1	1	1	1	1	1	1	1	1	1	1	1	1	0	0	0	0	0	1	0	1	1	1	1	1	1	1	1	1	1	1	1	0	1	0	1	1	1	1	1	1	0	1	1
2015LSAL04667	A-α	143	0	1	1	1	1	1	1	1	1	1	1	1	1	1	1	1	0	0	0	0	0	1	0	1	1	1	1	1	1	1	1	1	1	1	1	0	1	0	1	1	1	1	1	1	0	1	1
2015LSAL04759	A-α	143	0	1	1	1	1	1	1	1	1	1	1	1	1	1	1	1	0	0	0	0	0	1	0	1	1	1	1	1	1	1	1	1	1	1	1	0	1	0	1	1	1	1	1	1	0	1	1
2016LSAL00331	A-α	143	0	1	1	1	1	1	1	1	1	1	1	1	1	1	1	1	0	0	0	0	0	1	0	1	1	1	1	1	1	1	1	1	1	1	1	0	1	0	1	1	1	1	1	1	0	1	1
2016LSAL00375	A-α	143	0	1	1	1	1	1	1	1	1	1	1	1	1	1	1	1	0	0	0	0	0	1	0	1	1	1	1	1	1	1	1	1	1	1	1	0	1	0	1	1	1	1	1	1	0	1	1
2016LSAL00882	A-α	143	0	1	1	1	1	1	1	1	1	1	1	1	1	1	1	1	0	0	0	0	0	1	0	1	1	1	1	1	1	1	1	1	1	1	1	0	1	0	1	1	1	1	1	1	0	1	1
2016LSAL00984	A-α	143	0	1	1	1	1	1	1	1	1	1	1	1	1	1	1	1	0	0	0	0	0	1	0	1	1	1	1	1	1	1	1	1	1	1	1	0	1	0	1	1	1	1	1	1	0	1	1
2016LSAL01239	A-α	143	0	1	1	1	1	1	1	1	1	1	1	1	1	1	1	1	0	0	0	0	0	1	0	1	1	1	1	1	1	1	1	1	1	1	1	0	1	0	1	1	1	1	1	1	0	1	1
2016LSAL03817	A-α	143	0	1	1	1	1	1	1	1	1	1	1	1	1	1	1	1	0	0	0	0	0	1	0	1	1	1	1	1	1	1	1	1	1	1	1	0	1	0	1	1	1	1	1	1	0	1	1
2016LSAL04186	A-β	143	0	1	1	1	1	1	1	1	1	1	1	1	1	1	1	1	0	0	0	0	0	1	0	1	1	1	1	1	1	1	1	1	1	1	1	0	1	0	1	1	1	1	1	1	0	1	1
839K	B	59	1	1	1	1	1	1	1	1	1	1	1	1	1	0	0	1	0	0	0	0	0	1	0	1	1	0	0	0	0	0	0	0	0	0	0	0	0	0	0	0	0	0	0	0	0	0	0
93EB1944SAL	A-β	143	0	1	1	1	1	1	1	1	1	1	1	1	1	1	1	1	0	0	0	0	0	1	0	1	1	1	1	1	1	1	1	1	1	1	1	0	1	0	1	1	1	1	1	1	0	1	1
CDPH_CSalm325	B	142	1	1	1	1	1	1	1	1	1	1	1	1	1	1	1	1	0	0	0	0	0	1	0	1	1	1	1	1	1	1	1	1	1	0	1	0	1	0	1	1	1	1	1	1	0	1	1
FDA952758-C1-A	A-β	143	0	1	1	1	1	1	1	1	1	1	1	1	1	1	1	1	0	0	0	0	0	1	0	1	1	1	1	1	1	1	1	1	1	1	1	0	1	0	1	1	1	1	1	1	0	1	1
FDA952758-C1-C	A-β	143	1	1	1	1	1	1	1	1	1	1	1	1	1	1	1	1	0	0	0	0	0	1	0	1	1	1	1	1	1	1	1	1	1	1	1	0	1	0	1	1	1	1	1	1	0	1	1
FNE0015	B	143	1	1	1	1	1	1	1	1	1	1	1	1	1	1	1	1	0	0	0	0	0	1	0	1	1	1	1	1	1	1	1	1	1	1	1	0	1	0	1	1	1	1	1	1	0	1	1
FNE0143	B	143	1	1	1	1	1	1	1	1	1	1	1	1	1	1	1	1	0	0	0	0	0	1	0	1	1	1	1	1	1	1	1	1	1	0	1	0	1	1	1	1	1	1	1	1	0	1	1
K203-sc-1993625	A-β	144	1	1	1	1	1	1	1	1	1	1	1	1	1	1	1	1	0	0	0	0	0	1	0	1	1	1	1	1	1	1	1	1	1	1	1	0	1	0	1	1	1	1	1	1	0	1	1
M124	B	121	1	1	1	1	1	1	1	1	1	1	1	1	1	1	1	1	0	0	0	0	0	1	0	1	1	0	1	0	0	0	0	0	0	0	0	0	0	0	1	1	1	1	1	0	0	0	0
NMSU-KFB83	A-β	144	1	1	1	1	1	1	1	1	1	1	1	1	1	1	1	1	0	0	0	0	0	1	0	1	1	1	1	1	1	1	1	1	1	1	1	0	1	0	1	1	1	1	1	1	0	1	1
NSUOC-0129-S4.1X	C	145	1	1	1	1	1	1	1	1	1	1	1	1	1	1	1	1	0	0	0	0	0	1	0	1	1	1	1	1	1	1	1	1	1	1	1	1	0	0	1	1	1	1	1	1	1	1	1
NSUOC-0141-S4-1H	C	145	1	1	1	1	1	1	1	1	1	1	1	1	1	1	1	1	0	0	0	0	0	1	0	1	1	1	1	1	1	1	1	1	1	1	1	1	0	0	1	1	1	1	1	1	1	1	1
NSUOC-0142-S4.1H2	C	145	1	1	1	1	1	1	1	1	1	1	1	1	1	1	1	1	0	0	0	0	0	1	0	1	1	1	1	1	1	1	1	1	1	1	1	1	0	0	1	1	1	1	1	1	1	1	1
NSUOC-0143-S4.1H3	C	145	1	1	1	1	1	1	1	1	1	1	1	1	1	1	1	1	0	0	0	0	0	1	0	1	1	1	1	1	1	1	1	1	1	1	1	1	0	0	1	1	1	1	1	1	1	1	1
PNUSAS010136	C	144	1	1	1	1	1	1	1	1	1	1	1	1	1	1	1	1	0	0	0	0	0	1	0	1	1	1	1	1	1	1	1	1	1	1	1	1	0	0	1	1	1	1	1	1	1	1	1
PNUSAS076879	B	135	1	1	1	1	1	1	1	1	1	1	1	1	1	1	1	1	0	0	0	0	0	1	0	1	1	1	1	1	1	1	1	0	0	0	0	0	1	0	1	1	1	1	1	1	0	1	1
S1	C	145	1	1	1	1	1	1	1	1	1	1	1	1	1	1	1	1	0	0	0	0	0	1	0	1	1	1	1	1	1	1	1	1	1	1	1	1	0	0	1	1	1	1	1	1	1	1	1
S2	C	145	1	1	1	1	1	1	1	1	1	1	1	1	1	1	1	1	0	0	0	0	0	1	0	1	1	1	1	1	1	1	1	1	1	1	1	1	0	0	1	1	1	1	1	1	1	1	1
S3	C	145	1	1	1	1	1	1	1	1	1	1	1	1	1	1	1	1	0	0	0	0	0	1	0	1	1	1	1	1	1	1	1	1	1	1	1	1	0	0	1	1	1	1	1	1	1	1	1
S4	C	144	1	1	1	1	1	1	1	1	1	1	1	1	1	1	1	1	0	0	0	0	0	1	0	1	1	1	1	1	1	1	1	1	1	1	1	1	0	0	1	1	1	1	1	1	1	1	1
S5	C	144	0	1	1	1	1	1	1	1	1	1	1	1	1	1	1	1	0	0	0	0	0	1	0	1	1	1	1	1	1	1	1	1	1	1	1	1	0	0	1	1	1	1	1	1	1	1	1
Sal097	B	122	1	1	1	1	1	1	1	1	1	1	1	1	1	1	1	1	0	0	0	0	0	1	0	1	1	1	0	0	0	0	0	0	0	0	0	0	0	1	1	1	1	1	1	0	0	0	0
XXB1016	B	121	1	1	1	1	1	1	1	1	1	1	1	1	1	1	1	1	0	0	0	0	0	1	0	1	1	1	0	0	0	0	0	0	0	0	0	0	0	0	1	1	1	1	1	0	0	0	0
XXB700	C	145	1	1	1	1	1	1	1	1	1	1	1	1	1	1	1	1	0	0	0	0	0	1	0	1	1	1	1	1	1	1	1	1	1	1	1	1	0	0	1	1	1	1	1	1	1	1	1
[truncated: 112 more columns]

## Sheet: Table S3
Table S3. Information of 72 Salmonella Welikade genomes used in this study
Strain ID	Assembly Barcode	Continent	Country	Collection Year	Source	Genome size (kb)	Completeness (%)	Contamination (%)	Serovar (agglutination)	Serovar (SeqSero2)	Serovar (SISTR)	ST	BioProject ID	Project ID	BioSample ID	Group by phylogenetic tree (parsnp)
246201	SAL_KB2161AA_AS	Europe	United Kingdom	2016	Human	4494	99.61	0.46	Welikade	Welikade	Welikade	5123	PRJNA248792	SRP042645	SAMN11086439	B
513309	SAL_CB9737AA_AS	Europe	United Kingdom	2018	Food	4539	99.61	0.46	Welikade	I -:l,v:1,7	Welikade	5123	PRJNA248792	SRP042645	SAMN09666635	B
834740	SAL_VB2466AA_AS	Europe	United Kingdom	2019	Human	4583	99.62	0.46	Enterica	I 16:l,v:-	I:l,v:l,v	2831	PRJNA248792	SRP042645	SAMN13295922	B
1058186	SAL_MC5683AA_AS	Europe	United Kingdom	2020	Human	4654	99.61	1.21	Welikade	Welikade	Welikade	5123	PRJNA248792	SRP042645	SAMN17198714	B
1147497	SAL_OC3896AA_AS	Europe	United Kingdom	2021	NA	4587	99.61	0.46	Enterica	I 16:l,v:-	I:l,v:l,v	8549	PRJNA248792	SRP042645	SAMN18578169	none
1783268	SAL_YC8446AA_AS	Europe	United Kingdom	2022	Human	4500	99.48	0.46	Welikade	Welikade	I:l,v:l,v	3300	PRJNA248792	SRP042645	SAMN32174222	A-β
201205311	SAL_KC3950AA_AS	Europe	France	2012	Human	4442	99.02	0.43	Welikade	I -:l,v:1,7	Z:l,v:l,v	3300	NA	NA	NA	A-β
201504144	SAL_KC3952AA_AS	Europe	France	2015	Human	4505	99.14	0.46	Welikade	I -:l,v:1,7	Z:l,v:l,v	3300	NA	NA	NA	A-α
201508244	SAL_KC3955AA_AS	Europe	France	2015	Human	4435	99.08	0.4	Welikade	I -:l,v:1,7	Z:l,v:l,v	3300	NA	NA	NA	A-α
201604574	SAL_KC3954AA_AS	Europe	France	2016	Human	4531	99.08	0.46	Welikade	I -:l,v:1,7	Z:l,v:l,v	3300	NA	NA	NA	A-β
201604606	SAL_KC3953AA_AS	Europe	France	2016	Human	4540	99.17	0.46	Welikade	I -:l,v:1,7	I:l,v:l,v	3300	NA	NA	NA	A-β
201604646	SAL_KC3957AA_AS	Europe	France	2016	Human	4478	98.7	0.46	Welikade	I -:l,v:1,7	Z:l,v:l,v	3300	NA	NA	NA	A-β
201604938	SAL_KC3958AA_AS	Europe	France	2016	Human	4488	99.08	0.46	Welikade	I -:l,v:1,7	Z:l,v:l,v	3300	NA	NA	NA	A-β
201605044	SAL_KC3960AA_AS	Europe	France	2016	Human	4458	99.1	0.46	Welikade	I -:l,v:1,7	Z:l,v:l,v	3300	NA	NA	NA	A-β
201605228	SAL_LC4290AA_AS	Europe	France	2016	Food	4482	98.95	0.4	Welikade	I -:l,v:1,7	Z:l,v:l,v	3300	NA	NA	NA	A-β
201605281	SAL_KC3959AA_AS	Europe	France	2016	Human	4458	99.1	0.4	Welikade	I -:l,v:1,7	Z:l,v:l,v	3300	NA	NA	NA	A-β
201605322	SAL_KC3961AA_AS	Europe	France	2016	Human	4647	99.15	0.94	Welikade	I -:l,v:1,7	Z:l,v:l,v	3300	NA	NA	NA	A-β
201605758	SAL_KC3949AA_AS	Europe	France	2016	Human	4494	99.48	0.4	Welikade	I -:l,v:1,7	Z:l,v:l,v	3300	NA	NA	NA	A-α
201703470	SAL_KC3956AA_AS	Europe	France	2017	Human	4503	99.48	0.41	Welikade	I -:l,v:1,7	I:l,v:l,v	3300	NA	NA	NA	A-α
201905536	SAL_KC3951AA_AS	Europe	France	2019	Human	4442	99.1	0.46	Welikade	I -:l,v:1,7	Z:l,v:l,v	3300	NA	NA	NA	A-α
19EP002289	SAL_TB2665AA_AS	no data	no data	no data	Environment (Soil/Dust)	4672	99.48	0.56	no data	I 16:l,v:-	I:l,v:l,v	3774	NA	NA	NA	C
19EP002608	SAL_WB3402AA_AS	no data	no data	no data	NA	4674	99.48	0.56	no data	I 16:l,v:-	I:l,v:l,v	3774	NA	NA	NA	C
2014LSAL03295	SAL_KC7479AA_AS	Europe	France	2014	Poultry	4530	99.08	0.46	Welikade	Welikade	I:l,v:l,v	3300	NA	NA	NA	A-α
2014LSAL04484	SAL_KC8025AA_AS	Europe	France	2014	Poultry	4529	99.48	0.46	Welikade	Welikade	I:l,v:l,v	3300	NA	NA	NA	A-α
2015LSAL00474	SAL_KC7480AA_AS	Europe	France	2015	Poultry	4531	99.48	0.46	Welikade	Welikade	I:l,v:l,v	3300	NA	NA	NA	A-α
2015LSAL00635	SAL_KC7500AA_AS	Europe	France	2015	Poultry	4569	99.54	0.48	Welikade	Welikade	I:l,v:l,v	3300	NA	NA	NA	A-α
2015LSAL00806	SAL_KC7482AA_AS	Europe	France	2015	Poultry	4531	99.48	0.46	Welikade	Welikade	I:l,v:l,v	3300	NA	NA	NA	A-α
2015LSAL00835	SAL_KC7499AA_AS	Europe	France	2015	Poultry	4531	99.48	0.46	Welikade	Welikade	I:l,v:l,v	3300	NA	NA	NA	A-α
2015LSAL01012	SAL_KC7536AA_AS	Europe	France	2015	Poultry	4530	99.48	0.46	Welikade	Welikade	I:l,v:l,v	3300	NA	NA	NA	A-α
2015LSAL01171	SAL_KC7537AA_AS	Europe	France	2015	Poultry	4531	99.48	0.46	Welikade	Welikade	Welikade	3300	NA	NA	NA	A-α
2015LSAL01638	SAL_KC7501AA_AS	Europe	France	2015	Poultry	4529	99.48	0.46	Welikade	Welikade	I:l,v:l,v	3300	NA	NA	NA	A-α
2015LSAL01826	SAL_KC7498AA_AS	Europe	France	2015	Poultry	4530	99.48	0.46	Welikade	Welikade	I:l,v:l,v	3300	NA	NA	NA	A-α
2015LSAL02298	SAL_KC7539AA_AS	Europe	France	2015	Animal Feed	4530	99.48	0.46	Welikade	Welikade	I:l,v:l,v	3300	NA	NA	NA	A-α
2015LSAL02931	SAL_KC7567AA_AS	Europe	France	2015	Poultry	4531	99.48	0.46	Welikade	Welikade	I:l,v:l,v	3300	NA	NA	NA	A-α
2015LSAL03069	SAL_KC7570AA_AS	Europe	France	2015	Poultry	4530	99.48	0.46	Welikade	Welikade	I:l,v:l,v	3300	NA	NA	NA	A-α
2015LSAL03497	SAL_KC7569AA_AS	Europe	France	2015	Poultry	4543	99.48	0.46	Welikade	Welikade	I:l,v:l,v	3300	NA	NA	NA	A-α
2015LSAL03591	SAL_KC7682AA_AS	Europe	France	2015	Poultry	4529	99.48	0.46	Welikade	Welikade	I:l,v:l,v	3300	NA	NA	NA	A-α
2015LSAL04306	SAL_KC7571AA_AS	Europe	France	2015	Poultry	4529	99.48	0.46	Welikade	Welikade	I:l,v:l,v	3300	NA	NA	NA	A-α
2015LSAL04477	SAL_KC7566AA_AS	Europe	France	2015	Poultry	4529	99.48	0.46	Welikade	Welikade	I:l,v:l,v	3300	NA	NA	NA	A-α
2015LSAL04667	SAL_KC7538AA_AS	Europe	France	2015	Animal Feed	4530	99.48	0.46	Welikade	Welikade	I:l,v:l,v	3300	NA	NA	NA	A-α
2015LSAL04759	SAL_KC7668AA_AS	Europe	France	2015	Poultry	4529	99.48	0.46	Welikade	Welikade	I:l,v:l,v	3300	NA	NA	NA	A-α
2016LSAL00331	SAL_KC7564AA_AS	Europe	France	2016	Poultry	4531	99.48	0.46	Welikade	Welikade	I:l,v:l,v	3300	NA	NA	NA	A-α
2016LSAL00375	SAL_KC7603AA_AS	Europe	France	2016	Poultry	4501	99.1	0.46	Welikade	Welikade	I:l,v:l,v	3300	NA	NA	NA	A-α
2016LSAL00882	SAL_KC7599AA_AS	Europe	France	2016	Poultry	4591	99.48	0.46	Welikade	Welikade	I:l,v:l,v	3300	NA	NA	NA	A-α
2016LSAL00984	SAL_KC7540AA_AS	Europe	France	2016	Animal Feed	4528	99.48	0.46	Welikade	Welikade	I:l,v:l,v	3300	NA	NA	NA	A-α
2016LSAL01239	SAL_KC7565AA_AS	Europe	France	2016	Poultry	4529	99.48	0.46	Welikade	Welikade	I:l,v:l,v	3300	NA	NA	NA	A-α
2016LSAL03817	SAL_KC7568AA_AS	Europe	France	2016	Poultry	4529	99.48	0.46	Welikade	Welikade	I:l,v:l,v	3300	NA	NA	NA	A-α
2016LSAL04186	SAL_KC7542AA_AS	Europe	France	2016	Food	4561	99.17	0.55	Welikade	Welikade	I:l,v:l,v	3300	NA	NA	NA	A-β
839K	SAL_NB9494AA_AS	Asia	Sri Lanka	1956	NA	4600	97.41	1.14	Welikade	I -:l,v:1,7	Welikade	6416	NA	NA	NA	B
93EB1944SAL	SAL_KC7541AA_AS	Europe	France	1993	Wild Animal	4526	99.48	0.31	Welikade	Welikade	I:l,v:l,v	3300	NA	NA	NA	A-β
CDPH_CSalm325	SAL_JB4742AA_AS	North America	United States	2015	Human	4994	99.51	1.76	I 16:L,V:-	I 16:l,v:-	I:l,v:l,v	2831	PRJNA431870	SRP132416	SAMN08412576	B
FDA952758-C1-A	SAL_LA0754AA_AS	Asia	China	2016	Food (blanched peanut kernel)	4460	99.48	0.5	Welikade (Predicted)	Welikade	I:l,v:l,v	3300	PRJNA186035	SRP018785	SAMN04932254	A-β
FDA952758-C1-C	SAL_LA0755AA_AS	Asia	China	2016	Food (blanched peanut kernel)	4458	99.48	0.5	Welikade (Predicted)	Welikade	I:l,v:l,v	3300	PRJNA186035	SRP018785	SAMN04932251	A-β
FNE0015	SAL_FA5935AA_AS	Oceania	Australia	2011	Aquatic Animal (Shellfish)	4594	99.25	0.46	Welikade	I -:l,v:1,7	Welikade	2900	PRJNA186035	SRP018785	SAMN02345298	B
FNE0143	SAL_FA4055AA_AS	Asia	India	2013	Food (spice mix)	4502	99.61	0.46	Mbandaka	Welikade	Welikade	2831	PRJNA186035	SRP018785	SAMN02698311	B
K203-sc-1993625	SAL_BA8561AA_AS	Africa	Nigeria	NA	NA	4414	99.48	0.46	Welikade (Predicted)	Welikade	I:l,v:l,v	2333	PRJEB6352	ERP005877	SAMEA2603089	A-β
M124	SAL_WB7350AA_AS	Oceania	Australia	2001	NA	4542	99.59	1.1	Welikade	Welikade	Welikade	579	PRJEB39546	ERP123079	SAMEA7115099	B
NMSU-KFB83	SAL_PB7986AA	Africa	Nigeria	2020	Livestock (Bovine)	4669	99.48	0.46	Enteritidis	I 16:l,v:-	I:l,v:l,v	3300	PRJNA312217	SRP071657	SAMN31852854	A-β
NSUOC-0129-S4.1X	SAL_QA4753AA_AS	North America	United States	2015	Environment (Soil/Dust)	4552	99.48	0.43	no data	I 16:l,v:-	I:l,v:l,v	3774	PRJNA342956	SRP091506	SAMN05803840	C
NSUOC-0141-S4-1H	SAL_TA2809AA_AS	North America	United States	2015	Human	4546	99.48	0.53	no data	I 16:l,v:-	I:l,v:l,v	3774	PRJNA342956	SRP091506	SAMN07163101	C
NSUOC-0142-S4.1H2	SAL_QA4747AA_AS	North America	United States	2015	Environment (Soil/Dust)	4539	99.48	0.43	no data	I 16:l,v:-	I:l,v:l,v	3774	PRJNA342956	SRP091506	SAMN05803839	C
NSUOC-0143-S4.1H3	SAL_QA4765AA_AS	North America	United States	2015	NA	4537	99.48	0.43	no data	I 16:l,v:-	I:l,v:l,v	3774	PRJNA342956	SRP091506	SAMN05803838	C
PNUSAS010136	SAL_SA1002AA_AS	North America	United States	2017	Environment (Soil/Dust)	4671	99.48	0.56	no data	I 16:l,v:-	I:l,v:l,v	3774	PRJNA230403	SRP040281	SAMN06732533	C
PNUSAS076879	SAL_MB7405AA_AS	North America	United States	no data	NA	4546	99.61	0.46	no data	Welikade	Welikade	2831	PRJNA230403	SRP040281	SAMN11962827	B
S1	SAL_UC4570AA_AS	no data	no data	2022	NA	4997	99.55	0.75	no data	I 16:l,v:-	I:l,v:l,v	3774	NA	NA	NA	C
S2	SAL_UC4571AA_AS	no data	no data	2022	NA	4997	99.55	0.75	no data	I 16:l,v:-	I:l,v:l,v	3774	NA	NA	NA	C
S3	SAL_UC4572AA_AS	no data	no data	2022	Human	4999	99.55	0.75	no data	I 16:l,v:-	I:l,v:l,v	3774	NA	NA	NA	C
S4	SAL_UC4569AA_AS	no data	no data	2022	NA	5002	99.53	0.81	no data	I 16:l,v:-	I:l,v:l,v	3774	NA	NA	NA	C
S5	SAL_UC4567AA_AS	no data	no data	2022	NA	4984	99.41	1.11	no data	I 16:l,v:-	I:l,v:l,v	3774	NA	NA	NA	C
XXB700	SH13G0315	Asia	China	2013	Human (sporadic diarrhea)	4582	99.48	0.43	I 16:l,v:-	I 16:l,v:-	I:l,v:l,v	3774	PRJNA766315	NMDC10017893	SAMN21890787	C
Sal097	SH21G390	Asia	China	2021	Human (sporadic diarrhea)	4573	99.61	0.43	Welikade	Welikade	Welikade	5123	PRJNA917449	NA	SAMN32538455	B
XXB1016	YL13T085	Asia	China	2013	Human (Occupational physical examination)	4556	99.68	0.58	Welikade	Welikade	Welikade	5123	PRJNA766315	NMDC10017893	SAMN21889512	B

## Sheet: Table S4
Table S4. Sequence types of the 72 Salmonella Welikade genomes predicted by the mlst software
Assembly Barcode	Name	ST	aroC	dnaN	hemD	hisD	purE	sucA	thrA
SAL_KB2161AA_AS	246201	5123	111	779	25	16	40	58	63
SAL_CB9737AA_AS	513309	5123	111	779	25	16	40	58	63
SAL_VB2466AA_AS	834740	2831	111	46	25	16	40	58	63
SAL_MC5683AA_AS	1058186	5123	111	779	25	16	40	58	63
SAL_OC3896AA_AS	1147497	8549	14	73	98	1629	6	9	8
SAL_YC8446AA_AS	1783268	3300	11	46	25	42	40	23	3
SAL_KC3950AA_AS	201205311	3300	11	46	25	42	40	23	3
SAL_KC3952AA_AS	201504144	3300	11	46	25	42	40	23	3
SAL_KC3955AA_AS	201508244	3300	11	46	25	42	40	23	3
SAL_KC3954AA_AS	201604574	3300	11	46	25	42	40	23	3
SAL_KC3953AA_AS	201604606	3300	11	46	25	42	40	23	3
SAL_KC3957AA_AS	201604646	3300	11	46	25	42	40	23	3
SAL_KC3958AA_AS	201604938	3300	11	46	25	42	40	23	3
SAL_KC3960AA_AS	201605044	3300	11	46	25	42	40	23	3
SAL_LC4290AA_AS	201605228	3300	11	46	25	42	40	23	3
SAL_KC3959AA_AS	201605281	3300	11	46	25	42	40	23	3
SAL_KC3961AA_AS	201605322	3300	11	46	25	42	40	23	3
SAL_KC3949AA_AS	201605758	3300	11	46	25	42	40	23	3
SAL_KC3956AA_AS	201703470	3300	11	46	25	42	40	23	3
SAL_KC3951AA_AS	201905536	3300	11	46	25	42	40	23	3
SAL_TB2665AA_AS	19EP002289	3774	147	14	21	88	6	676	12
SAL_WB3402AA_AS	19EP002608	3774	147	14	21	88	6	676	12
SAL_KC7479AA_AS	2014LSAL03295	3300	11	46	25	42	40	23	3
SAL_KC8025AA_AS	2014LSAL04484	3300	11	46	25	42	40	23	3
SAL_KC7480AA_AS	2015LSAL00474	3300	11	46	25	42	40	23	3
SAL_KC7500AA_AS	2015LSAL00635	3300	11	46	25	42	40	23	3
SAL_KC7482AA_AS	2015LSAL00806	3300	11	46	25	42	40	23	3
SAL_KC7499AA_AS	2015LSAL00835	3300	11	46	25	42	40	23	3
SAL_KC7536AA_AS	2015LSAL01012	3300	11	46	25	42	40	23	3
SAL_KC7537AA_AS	2015LSAL01171	3300	11	46	25	42	40	23	3
SAL_KC7501AA_AS	2015LSAL01638	3300	11	46	25	42	40	23	3
SAL_KC7498AA_AS	2015LSAL01826	3300	11	46	25	42	40	23	3
SAL_KC7539AA_AS	2015LSAL02298	3300	11	46	25	42	40	23	3
SAL_KC7567AA_AS	2015LSAL02931	3300	11	46	25	42	40	23	3
SAL_KC7570AA_AS	2015LSAL03069	3300	11	46	25	42	40	23	3
SAL_KC7569AA_AS	2015LSAL03497	3300	11	46	25	42	40	23	3
SAL_KC7682AA_AS	2015LSAL03591	3300	11	46	25	42	40	23	3
SAL_KC7571AA_AS	2015LSAL04306	3300	11	46	25	42	40	23	3
SAL_KC7566AA_AS	2015LSAL04477	3300	11	46	25	42	40	23	3
SAL_KC7538AA_AS	2015LSAL04667	3300	11	46	25	42	40	23	3
SAL_KC7668AA_AS	2015LSAL04759	3300	11	46	25	42	40	23	3
SAL_KC7564AA_AS	2016LSAL00331	3300	11	46	25	42	40	23	3
SAL_KC7603AA_AS	2016LSAL00375	3300	11	46	25	42	40	23	3
SAL_KC7599AA_AS	2016LSAL00882	3300	11	46	25	42	40	23	3
SAL_KC7540AA_AS	2016LSAL00984	3300	11	46	25	42	40	23	3
SAL_KC7565AA_AS	2016LSAL01239	3300	11	46	25	42	40	23	3
SAL_KC7568AA_AS	2016LSAL03817	3300	11	46	25	42	40	23	3
SAL_KC7542AA_AS	2016LSAL04186	3300	11	46	25	42	40	23	3
SAL_NB9494AA_AS	839K	6416	111	903	715	16	40	58	63
SAL_KC7541AA_AS	93EB1944SAL	3300	11	46	25	42	40	23	3
SAL_JB4742AA_AS	CDPH_CSalm325	2831	111	46	25	16	40	58	63
SAL_LA0754AA_AS	FDA952758-C1-A	3300	11	46	25	42	40	23	3
SAL_LA0755AA_AS	FDA952758-C1-C	3300	11	46	25	42	40	23	3
SAL_FA5935AA_AS	FNE0015	2900	111	46	478	16	40	58	63
SAL_FA4055AA_AS	FNE0143	2831	111	46	25	16	40	58	63
SAL_BA8561AA_AS	K203-sc-1993625	2333	528	46	25	42	40	23	3
SAL_WB7350AA_AS	M124	579	111	46	137	16	40	58	63
SAL_PB7986AA	NMSU-KFB83	3300	11	46	25	42	40	23	3
SAL_QA4753AA_AS	NSUOC-0129-S4.1X	3774	147	14	21	88	6	676	12
SAL_TA2809AA_AS	NSUOC-0141-S4-1H	3774	147	14	21	88	6	676	12
SAL_QA4747AA_AS	NSUOC-0142-S4.1H2	3774	147	14	21	88	6	676	12
SAL_QA4765AA_AS	NSUOC-0143-S4.1H3	3774	147	14	21	88	6	676	12
SAL_SA1002AA_AS	PNUSAS010136	3774	147	14	21	88	6	676	12
SAL_MB7405AA_AS	PNUSAS076879	2831	111	46	25	16	40	58	63
SAL_UC4570AA_AS	S1	3774	147	14	21	88	6	676	12
SAL_UC4571AA_AS	S2	3774	147	14	21	88	6	676	12
SAL_UC4572AA_AS	S3	3774	147	14	21	88	6	676	12
SAL_UC4569AA_AS	S4	3774	147	14	21	88	6	676	12
SAL_UC4567AA_AS	S5	3774	147	14	21	88	6	676	12
SH13G0315	XXB700	3774	147	14	21	88	6	676	12
SH21G390	Sal097	5123	111	779	25	16	40	58	63
YL13T085	XXB1016	5123	111	779	25	16	40	58	63

## Sheet: Table S5
Table S5. Antimicrobial resistance genes of the 72 Salmonella Welikade genomes predicted by ResFinder
Genome	Total number of genes	aac(6')-Iaa_1	Potential resistance
1058186	1	100	Amikacin;Tobramycin
1783268	1	100	Amikacin;Tobramycin
201205311	1	100	Amikacin;Tobramycin
2014LSAL03295	1	100	Amikacin;Tobramycin
2014LSAL04484	1	100	Amikacin;Tobramycin
201504144	1	100	Amikacin;Tobramycin
201508244	1	100	Amikacin;Tobramycin
2015LSAL00474	1	100	Amikacin;Tobramycin
2015LSAL00635	1	100	Amikacin;Tobramycin
2015LSAL00806	1	100	Amikacin;Tobramycin
2015LSAL00835	1	100	Amikacin;Tobramycin
2015LSAL01012	1	100	Amikacin;Tobramycin
2015LSAL01171	1	100	Amikacin;Tobramycin
2015LSAL01638	1	100	Amikacin;Tobramycin
2015LSAL01826	1	100	Amikacin;Tobramycin
2015LSAL02298	1	100	Amikacin;Tobramycin
2015LSAL02931	1	100	Amikacin;Tobramycin
2015LSAL03069	1	100	Amikacin;Tobramycin
2015LSAL03497	1	100	Amikacin;Tobramycin
2015LSAL03591	1	100	Amikacin;Tobramycin
2015LSAL04306	1	100	Amikacin;Tobramycin
2015LSAL04477	1	100	Amikacin;Tobramycin
2015LSAL04667	1	100	Amikacin;Tobramycin
2015LSAL04759	1	100	Amikacin;Tobramycin
201604574	1	100	Amikacin;Tobramycin
201604606	1	100	Amikacin;Tobramycin
201604646	1	100	Amikacin;Tobramycin
201604938	1	100	Amikacin;Tobramycin
201605044	1	100	Amikacin;Tobramycin
201605228	1	100	Amikacin;Tobramycin
201605281	1	100	Amikacin;Tobramycin
201605322	1	100	Amikacin;Tobramycin
201605758	1	100	Amikacin;Tobramycin
2016LSAL00331	1	100	Amikacin;Tobramycin
2016LSAL00375	1	100	Amikacin;Tobramycin
2016LSAL00882	1	100	Amikacin;Tobramycin
2016LSAL00984	1	100	Amikacin;Tobramycin
2016LSAL01239	1	100	Amikacin;Tobramycin
2016LSAL03817	1	100	Amikacin;Tobramycin
2016LSAL04186	1	100	Amikacin;Tobramycin
201703470	1	100	Amikacin;Tobramycin
201905536	1	100	Amikacin;Tobramycin
246201	1	100	Amikacin;Tobramycin
513309	1	100	Amikacin;Tobramycin
834740	1	100	Amikacin;Tobramycin
839K	1	100	Amikacin;Tobramycin
93EB1944SAL	1	100	Amikacin;Tobramycin
CDPH_CSalm325	1	100	Amikacin;Tobramycin
FDA952758-C1-A	1	100	Amikacin;Tobramycin
FDA952758-C1-C	1	100	Amikacin;Tobramycin
FNE0015	1	100	Amikacin;Tobramycin
FNE0143	1	100	Amikacin;Tobramycin
K203-sc-1993625	1	100	Amikacin;Tobramycin
M124	1	100	Amikacin;Tobramycin
NMSU-KFB83	1	100	Amikacin;Tobramycin
PNUSAS076879	1	100	Amikacin;Tobramycin
SAL_OC3896AA_AS	1	100	Amikacin;Tobramycin
SAL_QA4747AA_AS	1	100	Amikacin;Tobramycin
SAL_QA4753AA_AS	1	100	Amikacin;Tobramycin
SAL_QA4765AA_AS	1	100	Amikacin;Tobramycin
SAL_SA1002AA_AS	1	100	Amikacin;Tobramycin
SAL_TA2809AA_AS	1	100	Amikacin;Tobramycin
SAL_TB2665AA_AS	1	100	Amikacin;Tobramycin
SAL_UC4567AA_AS	1	100	Amikacin;Tobramycin
SAL_UC4569AA_AS	1	100	Amikacin;Tobramycin
SAL_UC4570AA_AS	1	100	Amikacin;Tobramycin
SAL_UC4571AA_AS	1	100	Amikacin;Tobramycin
SAL_UC4572AA_AS	1	100	Amikacin;Tobramycin
SAL_WB3402AA_AS	1	100	Amikacin;Tobramycin
Sal097	1	100	Amikacin;Tobramycin
XXB1016	1	100	Amikacin;Tobramycin
XXB700	1	100	Amikacin;Tobramycin

## Sheet: Table S6
Table S6. Prophages of the 72 Salmonella Welikade genomes predicted by PHASTER
Assembly Barcode	Name	Continent	Country	Collection Year	Group by phylogenetic tree (parsnp)	X118970.sal3	Fels.1/Gifsy.2	X186	X29	Fels.2	SI7	SEN34	SW9	phiKO2	fiAA91.ss	Gifsy.1	Mu	PsP3	118970_sal4	SEN8	GF.2	In total
SAL_KB2161AA_AS	246201	Europe	United Kingdom	2016	B	1	1	0	0	0	0	0	0	0	0	0	0	0	0	0	0	2
SAL_CB9737AA_AS	513309	Europe	United Kingdom	2018	B	1	1	0	0	0	0	0	0	0	0	0	0	0	0	0	0	2
SAL_VB2466AA_AS	834740	Europe	United Kingdom	2019	B	1	1	0	0	0	0	1	0	0	0	0	0	0	0	0	0	3
SAL_MC5683AA_AS	1058186	Europe	United Kingdom	2020	B	1	0	0	0	0	0	0	0	0	0	0	0	0	0	0	0	1
SAL_OC3896AA_AS	1147497	Europe	United Kingdom	2021	none	0	1	0	0	0	0	0	0	0	0	0	0	0	0	0	0	1
SAL_YC8446AA_AS	1783268	Europe	United Kingdom	2022	A-β	0	1	0	1	0	0	0	0	0	0	0	0	0	0	0	0	2
SAL_KC3950AA_AS	201205311	Europe	France	2012	A-β	0	1	1	0	0	0	0	0	0	0	0	0	0	0	0	0	2
SAL_KC3952AA_AS	201504144	Europe	France	2015	A-α	0	1	0	1	0	0	1	0	0	0	0	0	0	0	0	0	3
SAL_KC3955AA_AS	201508244	Europe	France	2015	A-α	0	0	0	0	0	0	1	0	0	0	0	0	0	0	0	0	1
SAL_KC3954AA_AS	201604574	Europe	France	2016	A-β	1	1	0	1	0	0	0	0	0	1	0	0	0	0	0	0	4
SAL_KC3953AA_AS	201604606	Europe	France	2016	A-β	1	0	0	1	0	0	0	0	0	1	0	0	0	0	0	0	3
SAL_KC3957AA_AS	201604646	Europe	France	2016	A-β	1	0	0	1	0	0	0	0	0	1	0	0	0	0	0	0	3
SAL_KC3958AA_AS	201604938	Europe	France	2016	A-β	1	1	0	1	0	0	0	0	0	1	0	0	0	0	0	0	4
SAL_KC3960AA_AS	201605044	Europe	France	2016	A-β	1	1	0	0	0	0	0	0	0	1	0	0	0	0	0	0	3
SAL_LC4290AA_AS	201605228	Europe	France	2016	A-β	1	1	0	1	0	0	0	0	0	1	0	0	0	0	0	0	4
SAL_KC3959AA_AS	201605281	Europe	France	2016	A-β	1	1	0	0	0	0	0	0	0	1	0	0	0	0	0	0	3
SAL_KC3961AA_AS	201605322	Europe	France	2016	A-β	1	0	0	0	0	0	0	0	0	1	0	0	0	0	0	0	2
SAL_KC3949AA_AS	201605758	Europe	France	2016	A-α	1	1	0	0	0	0	1	0	0	0	0	0	0	0	0	0	3
SAL_KC3956AA_AS	201703470	Europe	France	2017	A-α	0	1	0	0	0	1	1	1	0	0	0	0	0	0	0	0	4
SAL_KC3951AA_AS	201905536	Europe	France	2019	A-α	1	1	0	1	0	0	0	0	0	0	0	0	0	0	0	0	3
SAL_TB2665AA_AS	19EP002289	no data	no data	no data	C	0	1	0	0	0	0	0	0	0	0	0	0	0	0	0	0	1
SAL_WB3402AA_AS	19EP002608	no data	no data	no data	C	0	1	0	0	0	0	0	0	0	0	0	0	0	0	0	0	1
SAL_KC7479AA_AS	2014LSAL03295	Europe	France	2014	A-α	0	1	0	0	0	1	1	1	0	0	0	0	0	0	0	0	4
SAL_KC8025AA_AS	2014LSAL04484	Europe	France	2014	A-α	0	1	0	0	0	1	1	1	0	0	0	0	0	0	0	0	4
SAL_KC7480AA_AS	2015LSAL00474	Europe	France	2015	A-α	0	1	0	0	0	1	1	1	0	0	0	0	0	0	0	0	4
SAL_KC7500AA_AS	2015LSAL00635	Europe	France	2015	A-α	0	1	0	0	0	1	1	1	0	0	0	0	0	0	0	0	4
SAL_KC7482AA_AS	2015LSAL00806	Europe	France	2015	A-α	0	1	0	0	0	1	1	1	0	0	0	0	0	0	0	0	4
SAL_KC7499AA_AS	2015LSAL00835	Europe	France	2015	A-α	0	1	0	0	0	1	1	1	0	0	0	0	0	0	0	0	4
SAL_KC7536AA_AS	2015LSAL01012	Europe	France	2015	A-α	0	1	0	0	0	1	1	1	0	0	0	0	0	0	0	0	4
SAL_KC7537AA_AS	2015LSAL01171	Europe	France	2015	A-α	0	1	0	0	0	1	1	1	0	0	0	0	0	0	0	0	4
SAL_KC7501AA_AS	2015LSAL01638	Europe	France	2015	A-α	0	1	0	0	0	1	1	1	0	0	0	0	0	0	0	0	4
SAL_KC7498AA_AS	2015LSAL01826	Europe	France	2015	A-α	0	1	0	0	0	1	1	1	0	0	0	0	0	0	0	0	4
SAL_KC7539AA_AS	2015LSAL02298	Europe	France	2015	A-α	0	1	0	0	0	1	1	1	0	0	0	0	0	0	0	0	4
SAL_KC7567AA_AS	2015LSAL02931	Europe	France	2015	A-α	0	1	0	0	0	1	1	1	0	0	0	0	0	0	0	0	4
SAL_KC7570AA_AS	2015LSAL03069	Europe	France	2015	A-α	0	1	0	0	0	1	1	1	0	0	0	0	0	0	0	0	4
SAL_KC7569AA_AS	2015LSAL03497	Europe	France	2015	A-α	0	1	0	0	0	1	1	1	0	0	0	0	0	0	0	0	4
SAL_KC7682AA_AS	2015LSAL03591	Europe	France	2015	A-α	0	1	0	0	0	1	1	1	0	0	0	0	0	0	0	0	4
SAL_KC7571AA_AS	2015LSAL04306	Europe	France	2015	A-α	0	1	0	0	0	1	1	1	0	0	0	0	0	0	0	0	4
SAL_KC7566AA_AS	2015LSAL04477	Europe	France	2015	A-α	0	1	0	0	0	1	1	1	0	0	0	0	0	0	0	0	4
SAL_KC7538AA_AS	2015LSAL04667	Europe	France	2015	A-α	0	1	0	0	0	1	1	1	0	0	0	0	0	0	0	0	4
SAL_KC7668AA_AS	2015LSAL04759	Europe	France	2015	A-α	0	1	0	0	0	1	1	1	0	0	0	0	0	0	0	0	4
SAL_KC7564AA_AS	2016LSAL00331	Europe	France	2016	A-α	0	1	0	0	0	1	1	1	0	0	0	0	0	0	0	0	4
SAL_KC7603AA_AS	2016LSAL00375	Europe	France	2016	A-α	0	1	0	0	0	1	1	1	0	0	0	0	0	0	0	0	4
SAL_KC7599AA_AS	2016LSAL00882	Europe	France	2016	A-α	0	1	0	0	0	1	1	1	1	0	0	0	0	0	0	0	5
SAL_KC7540AA_AS	2016LSAL00984	Europe	France	2016	A-α	0	1	0	0	0	1	1	1	0	0	0	0	0	0	0	0	4
SAL_KC7565AA_AS	2016LSAL01239	Europe	France	2016	A-α	0	1	0	0	0	1	1	1	0	0	0	0	0	0	0	0	4
SAL_KC7568AA_AS	2016LSAL03817	Europe	France	2016	A-α	0	1	0	0	0	1	1	1	0	0	0	0	0	0	0	0	4
SAL_KC7542AA_AS	2016LSAL04186	Europe	France	2016	A-β	1	0	0	1	0	0	0	0	0	1	0	0	0	0	0	0	3
SAL_NB9494AA_AS	839K	Asia	Sri Lanka	1956	B	1	0	0	0	0	0	0	0	0	0	0	0	0	0	0	0	1
SAL_KC7541AA_AS	93EB1944SAL	Europe	France	1993	A-β	0	1	0	1	0	0	0	0	0	0	0	0	0	0	0	0	2
SAL_JB4742AA_AS	CDPH_CSalm325	North America	United States	2015	B	1	1	0	0	0	0	1	0	0	0	1	1	0	0	0	0	5
SAL_LA0754AA_AS	FDA952758-C1-A	Asia	China	2016	A-β	0	1	0	1	1	0	0	0	0	0	0	0	0	0	0	0	3
SAL_LA0755AA_AS	FDA952758-C1-C	Asia	China	2016	A-β	0	1	0	1	1	0	0	0	0	0	0	0	0	0	0	0	3
SAL_FA5935AA_AS	FNE0015	Oceania	Australia	2011	B	1	0	0	0	0	0	1	0	0	0	1	0	1	1	0	0	5
SAL_FA4055AA_AS	FNE0143	Asia	India	2013	B	0	1	0	0	0	0	1	0	0	0	1	0	0	0	0	0	3
SAL_BA8561AA_AS	K203-sc-1993625	Africa	Nigeria		A-β	0	1	0	0	0	0	0	0	0	0	0	0	0	0	1	0	2
SAL_WB7350AA_AS	M124	Oceania	Australia	2001	B	1	1	0	0	0	1	0	0	0	0	0	0	0	0	0	0	3
SAL_PB7986AA	NMSU-KFB83	Africa	Nigeria	2020	A-β	1	1	0	0	0	0	0	0	0	0	0	0	0	0	0	1	3
SAL_QA4753AA_AS	NSUOC-0129-S4.1X	North America	United States	2015	C	0	1	0	0	0	0	0	0	0	0	0	0	0	0	0	0	1
SAL_TA2809AA_AS	NSUOC-0141-S4-1H	North America	United States	2015	C	0	1	0	0	0	0	0	0	0	0	0	0	0	0	0	0	1
SAL_QA4747AA_AS	NSUOC-0142-S4.1H2	North America	United States	2015	C	0	1	0	0	0	0	0	0	0	0	0	0	0	0	0	0	1
SAL_QA4765AA_AS	NSUOC-0143-S4.1H3	North America	United States	2015	C	0	1	0	0	0	0	0	0	0	0	0	0	0	0	0	0	1
SAL_SA1002AA_AS	PNUSAS010136	North America	United States	2017	C	0	1	0	0	0	0	0	0	0	0	0	0	0	0	0	0	1
SAL_MB7405AA_AS	PNUSAS076879	North America	United States		B	0	1	0	0	0	0	0	0	0	0	0	0	0	0	0	0	1
SAL_UC4570AA_AS	S1	no data	no data	2022	C	0	1	0	0	0	0	0	0	0	0	0	0	0	0	0	0	1
SAL_UC4571AA_AS	S2	no data	no data	2022	C	0	1	0	0	0	0	0	0	0	0	0	0	0	0	0	0	1
SAL_UC4572AA_AS	S3	no data	no data	2022	C	0	1	0	0	0	0	0	0	0	0	0	0	0	0	0	0	1
SAL_UC4569AA_AS	S4	no data	no data	2022	C	0	1	0	0	0	0	0	0	0	0	0	0	0	0	0	0	1
SAL_UC4567AA_AS	S5	no data	no data	2022	C	0	1	0	0	0	0	0	0	0	0	0	0	0	0	0	0	1
Sal097	Sal097	Asia	China	2021	B	1	1	1	0	0	0	0	0	0	0	0	0	0	0	0	0	3
XXB1016	XXB1016	Asia	China	2013	B	1	1	0	0	0	0	0	0	0	0	0	0	0	0	0	0	2
XXB700	XXB700	Asia	China	2013	C	0	1	0	0	0	0	0	0	0	0	0	0	0	0	0	0	1
